# Supplementary material for: Population Genomics Informs Conservation Strategies for Critically Endangered Kokia Species in Hawaiʻi
Source: Ecol Evol. 2026 Mar 31;16(4):e73104. doi: 10.1002/ece3.73104 (PMC13106990; doi:10.1002/ece3.73104)
Supplement: Supplementary file 4 — Table S1: List of individual Kokia specimens used in this study, divided by species and the proportion of the reads successfully mapped when using the species‐specific genome reference (self) or when using the mutual K. kauiensis reference (Kk). General locations are given for wild trees, where available. Due to the protected nature of these species, some locations have been generalized or omitted. Unless otherwise specified, K. drynarioides samples are from Hawaiʻi and K. kauaiensis samples are from Kauaʻi. All K. cookei and K. drynarioides samples were provided by the HDPL (as noted) or by US DOFAW under permit I2665 to C. Grover, Iowa State University. Most K. kauaiensis samples were provided by the HDPL (Morden et al. 1996), and their collection locations are given. Four samples are noted that derive from the same tree, growing in the Hawaiʻi Volcanoes National Park (HAVO) greenhouse; these samples were historically considered K. drynarioides ; however, results here recommend revision to K. cookei . [file ECE3-16-e73104-s003.xlsx]

## Sheet: Sheet1
Supplementary Table 1: List of individual Kokia specimens used in this study, divided by species and the proportion of the reads successfully mapped when using the species-specific genome reference (self) or when using the mutural K. kauiensis reference (Kk). General locations are given for wild trees, where available. Due to the protected nature of these species, some locations have been general…
Species	Sample	Location/Origin	% mapped (self)	% mapped (Kk)	Population	The highest proportion of assigned population
K. cookei	Kc_3148	HDPL	0.9888	0.9913	Kc_P2	0.9998
	Kc_3156	HDPL	0.9948	0.9964	Kc_P3	0.9998
	Kc_3157	HDPL	0.9939	0.9959	Kc_P1	0.9998
	Kc_3158	HDPL	0.9925	0.9953	Kc_P2	0.856463
	Kc_3159	HDPL	0.9879	0.9901	Kc_P2	0.9998
	Kc_3160	HDPL	0.9912	0.9936	Kc_P2	0.9998
	Kc_4372	HDPL	0.9946	0.9967	Kc_P3	0.669292
	Kc_4373	HDPL	0.9929	0.995	Kc_P2	0.431184
	Kc_A_10	D.T. Fleming Arboretum at Puʻu Mahoe	0.9919	0.9942	Kc_P2	0.710225
	Kc_A_1_1	Olinda Rare Plant Facility	0.9914	0.9937	Kc_P2	0.9998
	Kc_A_11	D.T. Fleming Arboretum at Puʻu Mahoe	0.9923	0.9947	Kc_P1	0.9998
	Kc_A_1	D.T. Fleming Arboretum at Puʻu Mahoe	0.994	0.9958	Kc_P2	0.787011
	Kc_A_2	D.T. Fleming Arboretum at Puʻu Mahoe	0.9929	0.9949	Kc_P3	0.9998
	Kc_A_3	D.T. Fleming Arboretum at Puʻu Mahoe	0.9914	0.9934	Kc_P1	0.9998
	Kc_A_4	D.T. Fleming Arboretum at Puʻu Mahoe	0.9916	0.9934	Kc_P2	0.854933
	Kc_A_5	D.T. Fleming Arboretum at Puʻu Mahoe	0.9916	0.9937	Kc_P3	0.9998
	Kc_A_6	D.T. Fleming Arboretum at Puʻu Mahoe	0.9891	0.991	Kc_P1	0.9998
	Kc_A_7	D.T. Fleming Arboretum at Puʻu Mahoe	0.9939	0.9957	Kc_P3	0.9998
	Kc_A_8	D.T. Fleming Arboretum at Puʻu Mahoe	0.9935	0.9956	Kc_P3	0.9998
	Kc_A_9	D.T. Fleming Arboretum at Puʻu Mahoe	0.9914	0.9935	Kc_P1	0.9998
	Kc_F1	Olinda Rare Plant Facility	0.9931	0.9952	Kc_P2	0.583974
	Kc_K_20	private collection	0.9896	0.992	Kc_P2	0.9998
these samples originate from the same tree, originally considered K. drynarioides	Kd_HV_1a	HAVO	0.99	0.992	Kc_P2	0.9997
	Kd_HV_1Ar	HAVO	0.9867	0.9902	Kc_P2	0.9997
	Kd_HV_1b	HAVO	0.9848	0.9867	Kc_P2	0.9997
	Kd_HV_1Br	HAVO	0.984	0.9875	Kc_P2	0.9997
K. drynarioides	Kd_PWF_1	Forest Bird Sanctuary Cabin Exclosure	0.9939	0.9934	Kd_P2	0.9997
	Kd_PWF_2	Forest Bird Sanctuary Cabin Exclosure	0.9944	0.9939	Kd_P2	0.995105
	Kd_PWF_3	Forest Bird Sanctuary Cabin Exclosure	0.9919	0.9916	Kd_P2	0.995037
	Kd_PWF_4	Forest Bird Sanctuary Cabin Exclosure	0.9926	0.9919	Kd_P2	0.9997
	Kd_PWF_5	Forest Bird Sanctuary Cabin Exclosure	0.9888	0.9882	Kd_P2	0.995112
	Kd_JW	ISU greenhouse	0.9942	0.9925	Kd_P4	0.897456
	Kd_H_10	Hauaina	0.993	0.9934	Kd_P2	0.996617
	Kd_H_11	Hauaina	0.994	0.9941	Kd_P2	0.9997
	Kd_H_12	Hauaina	0.994	0.9944	Kd_P2	0.997954
	Kd_H_13	Hauaina	0.9917	0.9922	Kd_P2	0.993606
	Kd_H_14	Hauaina	0.9917	0.992	Kd_P2	0.9997
	Kd_H_15	Hauaina	0.9882	0.9885	Kd_P2	0.9997
	Kd_H_16	Hauaina	0.9938	0.9938	Kd_P2	0.9997
	Kd_H_17	Hauaina	0.9938	0.9937	Kd_P2	0.9997
	Kd_H_18	Hauaina	0.9953	0.9958	Kd_P2	0.991453
	Kd_H_19	Hauaina	0.9939	0.99	Kd_P1	0.930953
	Kd_H_1	Hauaina	0.9908	0.9944	Kd_P1	0.805306
	Kd_H_20	Hauaina	0.9956	0.996	Kd_P2	0.9997
	Kd_H_2	Hauaina	0.9946	0.9941	Kd_P1	0.341289
	Kd_H_3	Hauaina	0.9945	0.9941	Kd_P2	0.985456
	Kd_H_4	Hauaina	0.9961	0.9959	Kd_P1	0.9997
	Kd_H_5	Hauaina	0.9925	0.9921	Kd_P2	0.9997
	Kd_H_6	Hauaina	0.9937	0.9933	Kd_P1	0.9997
	Kd_H_7	Hauaina	0.9952	0.9952	Kd_P2	0.9997
	Kd_H_8	Hauaina	0.9963	0.9964	Kd_P2	0.9997
	Kd_H_9	Hauaina	0.9911	0.9913	Kd_P2	0.9997
	Kd_1780	HDPL	0.9955	0.9951	Kd_P2	0.99449
	Kd_283	HDPL	0.9931	0.9926	Kd_P2	0.9997
	Kd_3149	HDPL	0.9945	0.9949	Kd_P2	0.374393
	Kd_3150	HDPL	0.994	0.9939	Kd_P2	0.9997
	Kd_3155	HDPL	0.9964	0.9962	Kd_P4	0.887542
	Kd_8046	HDPL	0.997	0.997	Kd_P2	0.99822
	Kd_HML_1	Honomalino	0.9926	0.9922	Kd_P2	0.987472
	Kd_HML_2	Honomalino	0.9822	0.9818	Kd_P2	0.9997
	Kd_HML_3	Honomalino	0.9807	0.9804	Kd_P2	0.716823
	Kd_HML_4	Honomalino	0.9782	0.9778	Kd_P2	0.992938
	Kd_HML_5	Honomalino	0.9846	0.9844	Kd_P2	0.660603
	Kd_HML_6	Honomalino	0.9925	0.9921	Kd_P2	0.9997
	Kd_KH_1a	Ka'ūpūlehu makai	0.995	0.9946	Kd_P4	0.9997
	Kd_KH_1b	Ka'ūpūlehu makai	0.994	0.9934	Kd_P4	0.9997
	Kd_KH_2a	Ka'ūpūlehu makai	0.995	0.9949	Kd_P4	0.9997
	Kd_KH_2b	Ka'ūpūlehu makai	0.9951	0.9949	Kd_P4	0.9997
	Kd_KK_1a	Ka'ūpūlehu mauka	0.9967	0.9968	Kd_P3	0.9997
	Kd_KK_1b	Ka'ūpūlehu mauka	0.9969	0.9967	Kd_P3	0.9997
	Kd_OO_1	Kipuka Oweowe 2	0.992	0.9925	Kd_P2	0.999628
	Kd_OO_2	Kipuka Oweowe 2	0.9926	0.9928	Kd_P2	0.9997
	Kd_OO_3	Kipuka Oweowe 2	0.9938	0.9943	Kd_P2	0.9997
	Kd_OO_4	Kipuka Oweowe 2	0.9895	0.9894	Kd_P2	0.99831
	Kd_OO_5	Kipuka Oweowe 2	0.9936	0.9935	Kd_P1	0.977613
	Kd_OO_6	Kipuka Oweowe 2	0.9954	0.9951	Kd_P2	0.9997
	Kd_OO_7	Kipuka Oweowe 2	0.9937	0.9938	Kd_P2	0.993514
	Kd_OO_8	Kipuka Oweowe 2	0.9947	0.9946	Kd_P2	0.9997
	Kd_OO_9	Kipuka Oweowe 2	0.995	0.995	Kd_P1	0.9997
	Kd_15_1	Koko Crater Botanical Garden	0.9904	0.9907	Kd_P2	0.9997
	Kd_15_2	Koko Crater Botanical Garden	0.9949	0.9952	Kd_P2	0.999297
	Kd_15_3	Koko Crater Botanical Garden	0.9915	0.9914	Kd_P2	0.9997
	Kd_19_1	Koko Crater Botanical Garden	0.9946	0.9949	Kd_P2	0.9997
	Kd_19_2	Koko Crater Botanical Garden	0.992	0.992	Kd_P2	0.9997
	Kd_19_3	Koko Crater Botanical Garden	0.9902	0.9907	Kd_P2	0.997218
	Kd_19_4	Koko Crater Botanical Garden	0.9916	0.9921	Kd_P2	0.9997
	Kd_19_5	Koko Crater Botanical Garden	0.9936	0.9938	Kd_P2	0.998491
	Kd_MO_10	Makaʻula oʻoma	0.9886	0.9881	Kd_P2	0.9997
	Kd_MO_11	Makaʻula oʻoma	0.981	0.9806	Kd_P2	0.998732
	Kd_MO_12	Makaʻula oʻoma	0.9669	0.9666	Kd_P2	0.998084
	Kd_MO_1	Makaʻula oʻoma	0.9887	0.9883	Kd_P2	0.997533
	Kd_MO_2	Makaʻula oʻoma	0.9904	0.9897	Kd_P2	0.997713
	Kd_MO_3	Makaʻula oʻoma	0.9886	0.9886	Kd_P2	0.9997
	Kd_MO_4	Makaʻula oʻoma	0.9896	0.9892	Kd_P2	0.990784
	Kd_MO_5	Makaʻula oʻoma	0.9841	0.9837	Kd_P2	0.996161
	Kd_MO_6	Makaʻula oʻoma	0.9872	0.9869	Kd_P2	0.996389
	Kd_MO_7	Makaʻula oʻoma	0.9946	0.9944	Kd_P2	0.987083
	Kd_MO_8	Makaʻula oʻoma	0.9942	0.9934	Kd_P2	0.996524
	Kd_MO_9	Makaʻula oʻoma	0.995	0.9948	Kd_P2	0.998403
	Kd_C_1	Pu'u wa'awa'a cone	0.9919	0.991	Kd_P4	0.89539
	Kd_C_2	Pu'u wa'awa'a cone	0.9938	0.9931	Kd_P2	0.9997
	Kd_C_3	Pu'u wa'awa'a cone	0.9942	0.9941	Kd_P2	0.998508
	Kd_C_4	Pu'u wa'awa'a cone	0.9952	0.9948	Kd_P2	0.995292
	Kd_PWW_1	Pu'u wa'awa'a exclosure 3	0.9944	0.9942	Kd_P2	0.9997
	Kd_PWW_2	Pu'u wa'awa'a exclosure 3	0.9896	0.9896	Kd_P1	0.963322
	Kd_PWW_3	Pu'u wa'awa'a exclosure 3	0.9893	0.9893	Kd_P1	0.932352
	Kd_PWW_4	Pu'u wa'awa'a exclosure 3	0.9902	0.9906	Kd_P2	0.9997
	Kd_PWW_5	Pu'u wa'awa'a exclosure 3	0.9953	0.9953	Kd_P2	0.984004
	Kd_3041	remnant population	0.9956	0.9946	Kd_P1	0.961944
	Kd_3042	remnant population	0.995	0.9936	Kd_P1	0.972414
	Kd_3043	remnant population	0.9944	0.9931	Kd_P1	0.96356
	Kd_UU_1	Uhiuhi 1	0.9928	0.993	Kd_P1	0.9997
	Kd_UU_2	Uhiuhi 1	0.9924	0.9927	Kd_P1	0.9997
	Kd_UU_3	Uhiuhi 1	0.9945	0.9947	Kd_P2	0.991152
	Kd_UU_4	Uhiuhi 1	0.9947	0.9948	Kd_P2	0.994102
	Kd_UU_5	Uhiuhi 1	0.9917	0.9918	Kd_P2	0.99297
	Kd_UU_6	Uhiuhi 1	0.9912	0.9916	Kd_P2	0.9997
	Kd_UU_7	Uhiuhi 1	0.995	0.9952	Kd_P2	0.999619
K.kauaiensis	Kk_Y_2	Kalalau valley population	0.9948	0.9948	Kk_P2	0.9997
	Kk_3332	Kawai‘iki Canyon	0.9944	0.9944	Kk_P4	0.944248
	Kk_3331	Kawai‘iki Canyon	0.9948	0.9948	Kk_P4	0.9997
	Kk_3333	Koaie Canyon	0.9962	0.9962	Kk_P4	0.817663
	Kk_3330	Koaie Canyon	0.9943	0.9943	Kk_P4	0.9997
	Kk_3170	Kuia Valley	0.9962	0.9962	Kk_P3	0.9997
	Kk_3169	Kuia Valley	0.9955	0.9955	Kk_P3	0.9997
	Kk_3168	Kuia Valley	0.9947	0.9947	Kk_P3	0.979635
	Kk_3167	Kuia Valley	0.9965	0.9965	Kk_P3	0.936074
	Kk_3166	Kuia Valley	0.9945	0.9945	Kk_P3	0.9997
	Kk_3165	Kuia Valley	0.9929	0.9929	Kk_P3	0.918459
	Kk_3164	Kuia Valley	0.9955	0.9955	Kk_P3	0.998273
	Kk_3163	Kuia Valley	0.9966	0.9966	Kk_P3	0.929972
	Kk_3162	Kuia Valley	0.985	0.985	Kk_P3	0.9997
	Kk_3161	Kuia Valley	0.9957	0.9957	Kk_P3	0.639323
	Kk_3195	Paaiki Valley	0.9919	0.9919	Kk_P1	0.989367
	Kk_3194	Paaiki Valley	0.9968	0.9968	Kk_P1	0.932949
	Kk_3193	Paaiki Valley	0.9975	0.9975	Kk_P1	0.855395
	Kk_3192	Paaiki Valley	0.9961	0.9961	Kk_P1	0.997551
	Kk_3191	Paaiki Valley	0.9969	0.9969	Kk_P1	0.9997
	Kk_3190	Paaiki Valley	0.9965	0.9965	Kk_P1	0.9997
	Kk_3189	Paaiki Valley	0.997	0.997	Kk_P1	0.968408
	Kk_3188	Paaiki Valley	0.995	0.995	Kk_P1	0.993406
	Kk_3187	Paaiki Valley	0.9974	0.9974	Kk_P1	0.9997
	Kk_3186	Paaiki Valley	0.9953	0.9953	Kk_P1	0.98831
	Kk_3185	Paaiki Valley	0.9878	0.9878	Kk_P1	0.969486
	Kk_3184	Paaiki Valley	0.9968	0.9968	Kk_P1	0.9997
	Kk_3183	Paaiki Valley	0.9973	0.9973	Kk_P1	0.931289
	Kk_3182	Paaiki Valley	0.9969	0.9969	Kk_P1	0.9997
	Kk_3181	Paaiki Valley	0.9965	0.9965	Kk_P1	0.9997
	Kk_3180	Paaiki Valley	0.9926	0.9926	Kk_P1	0.9997
	Kk_3179	Paaiki Valley	0.9955	0.9955	Kk_P1	0.9997
	Kk_3178	Paaiki Valley	0.9956	0.9956	Kk_P1	0.962622
	Kk_3177	Paaiki Valley	0.9922	0.9922	Kk_P3	0.9997
	Kk_3176	Paaiki Valley	0.9974	0.9974	Kk_P1	0.932422
	Kk_3175	Paaiki Valley	0.9969	0.9969	Kk_P1	0.941955
	Kk_3174	Paaiki Valley	0.9974	0.9974	Kk_P1	0.93747
	Kk_3173	Paaiki Valley	0.9933	0.9933	Kk_P1	0.917509
	Kk_3172	Paaiki Valley	0.9967	0.9967	Kk_P1	0.929082
	Kk_3215	Pohakuao	0.9977	0.9977	Kk_P4	0.658484
	Kk_3154	Waimea Botanical Garden	0.9954	0.9954	Kk_P4	0.798001
	Kk_3153	Waimea Botanical Garden	0.9974	0.9974	Kk_P1	0.865902
	Kk_3152	Waimea Botanical Garden	0.9973	0.9973	Kk_P4	0.9997
	Kk_3151	Waimea Botanical Garden	0.9873	0.9873	Kk_P1	0.481133
	Kk_19S8	Waimea Botanical Garden	0.9926	0.9926	Kk_P2	0.9997
